# Supplementary material for: Neural correlates of episodic memory modulated by temporally delayed rewards
Source: PLoS One. 2021 Apr 7;16(4):e0249290. doi: 10.1371/journal.pone.0249290 (PMC8026031; doi:10.1371/journal.pone.0249290)
Supplement: S1 Table — https://figshare.com/s/c34211f53f14c7bae391. Yoo, Jungsun; Min, Seokyoung; Lee, Seung-Koo; Han, Sanghoon (2020): SupportingInformation1_minimal_data. figshare. Dataset. https://doi.org/10.6084/m9.figshare.13285928.v1. (XLSX) [file pone.0249290.s001.xlsx]

## Sheet: Sheet1
					Scene classification task accuracy				Scene classification task response time (ms)				Memory performance when retrieved after 7 days											Memory performance when retrieved after 15 minutes
ID	sex	age	handedness	K value (impulsivity)	0day	1day	7days	28days	0day	1day	7days	28days	CR_summary	CR_0day	CR_1day	CR_7days	CR_28days	SureCR_0day	SureCR_1day	SureCR_7days	SureCR_28days	SureCR_sooner	SureCR_later	CR_summary	CR_0day	CR_1day	CR_7days	CR_28days	SureCR_0day	SureCR_1day	SureCR_7days	SureCR_28days	SureCR_sooner	SureCR_later
fmri101	M	25	right	0.00113953	0.954545	1	0.954545	0.984848	442.197	465.697	441.682	450.379	0.125758	0.163636	0.163636	0.163636	0.0121212	0.030303	0.030303	0.121212	0	0.030303	0.0606061	0.484416	0.241991	0.696537	0.3329	0.666234	0.185281	0.427706	0.245887	0.427706	0.306494	0.336797
fmri103	F	19	right	0.0146409	0.984848	0.984848	0.984848	0.969697	384.591	398.545	381.621	393	0.170346	0.299134	-0.0038961	0.177922	0.208225	0.215584	0.0640693	0.0337662	0.124675	0.139827	0.0792208	0.484199	0.461472	0.461472	0.522078	0.491775	0.379654	0.470563	0.470563	0.44026	0.425108	0.455411
fmri104	M	20	right	0.00798655	0.939394	0.939394	0.924242	0.969697	360.273	342.136	348.742	383.227	-0.0231602	0.0601732	-0.061039	-0.061039	-0.0307359	0.0194805	-0.0108225	-0.0108225	-0.0108225	0.004329	-0.0108225	0.124459	0.0562771	0.147186	0.177489	0.116883	0.0727273	0.193939	0.163636	0.224242	0.133333	0.193939
fmri105	M	20	right	0.00172328	0.939394	0.984848	0.939394	0.954545	437.53	428.076	445.015	433.015	0.274242	0.387879	0.266667	0.266667	0.175758	0.28658	0.225974	0.28658	0.195671	0.256277	0.241126	0.586147	0.525541	0.555844	0.61645	0.646753	0.470563	0.652381	0.682684	0.531169	0.561472	0.606926
fmri106	M	25	right	0.0228739	0.969697	0.969697	0.969697	0.954545	449.182	455.318	454.924	452.045	0.291991	0.314719	0.284416	0.254113	0.314719	0.249351	0.158442	0.188745	0.219048	0.203896	0.203896	0.244372	0.251948	0.251948	0.191342	0.282251	0.341558	0.462771	0.280952	0.432468	0.402165	0.35671
fmri107	M	27	right	0.00746956	0.939394	0.893939	0.863636	0.878788	470.97	481.5	474.106	472.818	0.0997835	0.0012987	0.152814	0.122511	0.122511	0.0961039	0.0961039	0.0658009	0.0961039	0.0961039	0.0809524	0.269048	0.291775	0.382684	0.231169	0.170563	0.399134	0.368831	0.308225	0.308225	0.383983	0.308225
fmri108	F	29	right	0.0167903	0.924242	0.954545	0.954545	0.969697	406.606	389.576	398.909	395.439	0.0292208	0.0670996	0.0670996	0.00649351	-0.0238095	-0.0125541	0.078355	0.0480519	0.078355	0.0329004	0.0632035	0.371429	0.416883	0.325974	0.416883	0.325974	0.258442	0.137229	0.409957	0.319048	0.197835	0.364502
fmri109	F	30	right	0.0664017	0.939394	0.954545	0.909091	0.984848	426.106	440	417.455	419.227	0.177273	0.124242	0.124242	0.184848	0.275758	0.20303	0.0515152	0.233333	0.233333	0.127273	0.233333	0.431385	0.484416	0.3329	0.393506	0.514719	0.402597	0.311688	0.220779	0.493506	0.357143	0.357143
fmri110	F	22	right	0.00172328	0.954545	0.924242	0.939394	0.939394	429.727	451.53	434.273	423.985	0.0675325	0.173593	-0.00822511	0.14329	-0.0385281	0.0991342	-0.0220779	0.129437	0.0385281	0.0385281	0.0839827	0.441775	0.403896	0.434199	0.464502	0.464502	0.482684	0.54329	0.573593	0.512987	0.512987	0.54329
fmri112	F	21	right	0.00159389	0.863636	0.924242	0.878788	0.939394	424.955	458.348	446.697	454.848	-0.0214286	-0.0896104	-0.0290043	-0.0290043	0.0619048	0.0017316	-0.0285714	-0.0285714	0.0320346	-0.0134199	0.0017316	0.17381	0.272294	0.151082	0.0298701	0.241991	0.124675	0.124675	0.0034632	0.124675	0.124675	0.0640693
fmri113	F	30	right	0.00296985	0.939394	0.939394	0.954545	0.863636	438.621	430.273	440.879	442.288	0.00281385	-0.0502165	-0.0502165	0.0709957	0.0406926	0.0160173	-0.0142857	-0.0142857	0.0463203	0.000865801	0.0160173	0.331169	0.331169	0.270563	0.300866	0.422078	0.304762	0.304762	0.274459	0.365368	0.304762	0.319913
fmri114	M	27	right	0.0100077	0.712121	0.757576	0.787879	0.727273	393.424	411.879	407.03	414.758	0.0214286	0.104762	-0.0467532	0.104762	-0.0770563	-0.0268398	0.0337662	0.0640693	0.0034632	0.0034632	0.0337662	0.088961	0.2329	-0.00952381	0.0510823	0.0813853	0.215584	0.0640693	0.0943723	0.0640693	0.139827	0.0792208
fmri115	F	22	right	0.010984	0.969697	0.863636	0.954545	0.969697	470.818	460.5	471.939	484.152	0.236147	0.243723	0.21342	0.0922078	0.395238	0.235065	0.0532468	0.204762	0.356277	0.144156	0.280519	0.391126	0.519913	0.338095	0.368398	0.338095	0.675325	0.402597	0.493506	0.493506	0.538961	0.493506
fmri117	M	21	right	0.013085	0.924242	0.969697	0.984848	0.954545	383.379	379.924	406.47	403.03	0.0859307	0.078355	0.0480519	0.138961	0.078355	0.030303	0.030303	0	0.030303	0.030303	0.0151515	0.380519	0.456277	0.425974	0.425974	0.213853	0.333333	0.30303	0.212121	0.121212	0.318182	0.166667
fmri118	F	25	right	0.00149639	0.939394	0.878788	0.924242	0.924242	461.712	446.561	461.167	457.955	0.0941558	0.0865801	0.238095	0.0562771	-0.004329	-0.0181818	0.10303	0.163636	0.10303	0.0424242	0.133333	0.344156	0.38961	0.359307	0.38961	0.238095	0.315152	0.436364	0.284848	0.284848	0.375758	0.284848
fmri119	F	21	right	0.0249941	0.984848	0.969697	0.954545	0.984848	406.47	399.697	401.333	406.288	0.220996	0.152814	0.21342	0.152814	0.364935	0.308225	0.217316	0.217316	0.217316	0.262771	0.217316	0.522294	0.454113	0.545022	0.545022	0.545022	0.474026	0.383117	0.564935	0.504329	0.428571	0.534632
fmri120	M	28	right	0.000198781	0.924242	0.954545	0.954545	0.954545	463.606	462.606	462.576	462.409	0.0664502	0.0437229	-0.0168831	0.104329	0.134632	0.168831	0.047619	0.138528	0.0779221	0.108225	0.108225	0.155411	0.14026	0.200866	0.0493506	0.231169	0.147619	0.299134	0.087013	0.147619	0.223377	0.117316
fmri121	M	31	right	0.0963529	0.878788	0.893939	0.863636	0.893939	436.045	441.455	446.136	433.742	0.11645	0.0709957	0.101299	0.0709957	0.222511	0.0943723	0.0640693	0.0943723	0.154978	0.0792208	0.124675	0.206494	0.17619	0.115584	0.236797	0.297403	0.078355	0.0480519	0.22987	0.108658	0.0632035	0.169264
fmri122	M	21	right	0.00397512	0.954545	0.878788	0.848485	0.969697	420.348	413.955	433.667	433.909	0.105628	0.0298701	0.181385	0.0601732	0.151082	-0.0108225	-0.0108225	-0.0108225	0.11039	-0.0108225	0.0497835	0.561688	0.584416	0.554113	0.493506	0.614719	0.545455	0.515152	0.515152	0.545455	0.530303	0.530303
fmri123	F	28	right	0.0045389	0.969697	0.818182	0.818182	0.818182	445.106	442.561	447.636	440.636	0.0454545	-0.0757576	0.106061	-0.0151515	0.166667	-0.0199134	0.0406926	0.192208	0.222511	0.0103896	0.207359	0.3171	0.400433	0.309524	0.309524	0.248918	0.343723	0.192208	0.0406926	0.161905	0.267965	0.101299
fmri124	F	26	right	0.0369562	0.954545	0.939394	0.954545	0.954545	381.439	384.439	388.258	391.288	0.10974	0.268831	0.087013	0.05671	0.0264069	0.0943723	0.0943723	0.0640693	0.0034632	0.0943723	0.0337662	0.547403	0.539827	0.57013	0.600433	0.479221	0.44026	0.531169	0.591775	0.409957	0.485714	0.500866
fmri126	M	25	right	0.111183	1	0.984848	0.924242	0.954545	414.045	417.091	395.924	409.318	0.184632	0.192208	0.161905	0.31342	0.0709957	0.0337662	0.0943723	0.0640693	0.124675	0.0640693	0.0943723	0.287013	0.271861	0.332468	0.332468	0.211255	0.35974	0.420346	0.450649	0.390043	0.390043	0.420346
